# Supplementary material for: Calciprotein Particles Link Disturbed Mineral Homeostasis with Cardiovascular Disease by Causing Endothelial Dysfunction and Vascular Inflammation
Source: Int J Mol Sci. 2021 Nov 18;22(22):12458. doi: 10.3390/ijms222212458 (PMC8626027; doi:10.3390/ijms222212458)
Supplement: Supplementary file 1 [file ijms-22-12458-s001.zip]

Archive with 1 entries (1 files):
- ijms-1436100-supplementary 2.pdf
